# Supplementary material for: Regulating surface wrinkles using light
Source: Natl Sci Rev. 2020 Mar 28;7(7):1247–57. doi: 10.1093/nsr/nwaa052 (PMC8288942; doi:10.1093/nsr/nwaa052)
Supplement: nwaa052_Supplemental_Files [file nwaa052_supplemental_files.zip]

Archive with 6 entries (6 files):
- Movie_S1.mp4
- Movie_S2.mp4
- Movie_S3.mp4
- Movie_S4.mp4
- Movie_S5.mp4
- NSR_MS-2020-168-SI.docx
